# Supplementary material for: Single-Cell RNA Sequencing Reveals Differences in Chromatin Remodeling and Energy Metabolism among In Vivo-Developed, In Vitro-Fertilized, and Parthenogenetically Activated Embryos from the Oocyte to 8-Cell Stages in Pigs
Source: Animals (Basel). 2024 Jan 31;14(3):465. doi: 10.3390/ani14030465 (PMC10854501; doi:10.3390/ani14030465)
Supplement: Supplementary file 1 [file animals-14-00465-s001.zip]

Archive with 1 entries (1 files):
- animals-2807560-supplementary.pdf
